# Supplementary material for: Defeated by the nines: nine extracellular strategies to avoid microbe-associated molecular patterns recognition in plants
Source: Plant Cell. 2021 Apr 19;33(7):2116–30. doi: 10.1093/plcell/koab109 (PMC8364246; doi:10.1093/plcell/koab109)
Supplement: koab109_Supplementary_Data [file koab109_supplementary_data.zip]

Archive with 2 entries (1 files):
- Supplementary data/
- Supplementary data/TPC2020-REV-01012R1_Supplemental Table S1.xlsx
