# Supplementary material for: Defeated by the nines: nine extracellular strategies to avoid microbe-associated molecular patterns recognition in plants
Source: Plant Cell. 2021 Apr 19;33(7):2116–30. doi: 10.1093/plcell/koab109 (PMC8364246; doi:10.1093/plcell/koab109)
Supplement: koab109_Supplementary_Data [file koab109_supplementary_data.zip › Supplementary data/TPC2020-REV-01012R1_Supplemental Table S1.xlsx]

## Sheet: Sheet1
Supplemental Data, Buscaill and van der Hoorn (2021). defeated by the nines (avoidance strategies). Plant Cell
Supplemental Table S1. Overview of strategies employed by microbes to evade MAMP recognition in plants
Level	Strategy	Microbe		MAMP or MAMP precursor	Microbial protein	Plant host	Host target (PRR)	References
1: Preventing MAMP production	1: Polymorphisms in protein MAMPs	Bacteria	Agrobacterium tumefaciens	flg22	NA	Arabidopsis	(FLS2)	Felix et al., 1999
			Ralstonia solanacearum			Arabidopsis		Pfund et al., 2004; Wei et al., 2018
			Xanthomonas campestris pv. campestris			Arabidopsis		Sun et al. 2006
			Xanthomonas oryzae pv. & pv. oryzicola			rice		Wang et al. 2015
			Xanthomonas arboricola pv. juglantis			Juglans regia		Cesbron et al., 2015
			Sinorhizobium meliloti			tomato, rice		Felix et al., 1999
			Burkholderia phytofirmans			grapevine		Trda et al., 2014
			Pseudomonas syringae pv. tomato Col338	flgII-28		tomato	(FLS3)	Cai et al., 2011
			Xanthomonas campestris pv. campestris and Pseudomonas syringae pv. tomato	elf18	NA	Arabidopsis	(EFR)	Lacombe et al., 2010
			Xanthomonas oryzae pv. oryzae	RaxX	NA	rice	(Xa21)	Pruitt et al., 2015
	2: Polymorphisms in glycan MAMPs	Fungi	Verticillium dahliae	Chitin	VdPDA1	cotton	(Cerk1)	Pruitt et al., 2015
			Puccinia striiformis f. sp. tritici		Pst13661	wheat		Gao et al., 2019
			Puccinia graminis f. sp. tritici		N/A	wheat		Xu et al., 2020
			Uromyces fabae		N/A	broad bean		El Gueddari et al., 2002
			Colletotrichum graminicola		N/A	maize
			Pestalotiopsis sp.		PesCDA	rice		Cord-Landwehr et al., 2016
	3: Downregulating MAMP production	Bacteria	Pseudomonas	Flagellin	cdG	NA	(FLS2)	Hickman & Harwood, 2008
			P. syrinage			N. benthamiana and Arabidopsis		Pfeilmeier et al., 2016
			P. aeruginosa
			P. fluorescens
			Pseudomonas syringae pv. tomato		AlgU	N. benthamiana		Bao et al., 2019
			Pseudomonas syringae pv. syringae B728a		fliC	bean		Yu et al., 2013
		Fungi	Colletotrichum graminicola	β-glucan	KRE5 and KRE6	maize	N/A	Oliveira‐Garcia & Deising, 2016
2: Preventing MAMP release	4: Hiding MAMP precursors with proteins	Fungi	Cladosporium fulvum	Chitin	Avr4	tomato	(Cerk1)	Van den Burg et al., 2006
			Verticillium nonalfalfae		VnaChtBP	hop (Humulus lupulus L.)		Volk et al., 2019
			Verticillium dahliae strain VdLs17		Vd2LysM	tomato		Kombrink et al., 2017
			Colletotrichum higginsianum		ChELP1 and ChELP2	monocot and dicot crops		Takahara et al. 2016
			Parastagonospora nodorum		SnTox1	wheat		Liu et al., 2016
			Clonostachys rosea	Cell wall	LysM1 and LysM2	wheat		Dubey et al., 2020
			Serendipita indica	β-glucan	FGB1	Arabidopsis, barley and N. benthamiana		Wawra et al., 2016
	5: Shielding MAMP precursors with glycans	Bacteria	Pseudomonas syringae pv. tabacci 6605	Flagellin	flagellin glycan	tobacco	NA	Taguchi et al., 2006
			Pseudomonas syringae pv. glycinea race 4			soybean		Takeuchi et al., 2003
			Xanthomonas campestris pv. campestris XcA			cabbage		Ichinose et al., 2013
			Acidovorax avenae K1 strain			rice		Hirai et al., 2011
			Pseudomonas syringae pv. syringae B728a			N. benthamiana		Buscaill et al., 2019
			Xylella fastidiosa	LPS	LPS glycan	grapevine	NA	Rapicavoli et al., 2018
			Pseudomonas syringae pv. syringae B728a			bean		Helmann et al., 2019
		Fungi	Magnaporthe oryzae	Chitin	α-1,3-glucan	rice	N/A	Fujikawa et al., 2009
			Cochlioborus miyabeanus					Fujikawa et al., 2012
			Rhizoctonia solani
	6: Blocking MAMP release by inhibiting the activity of host hydrolases	Oomycete	Phytophthora sojae	β-glucan	GIP1	soybean	EGaseA	Rose et al., 2002
			Phytophthora infestans		GIPs	tomato	EGases	Damasceno et al., 2008
			Phytophthora infestans	PC2	EPIs	tomato	P69B	Wang et al., 2021
		Bacteria	Pseudomonas syringae pv. tomato	Flagellin	galactosyrin	N. benthamiana	BGAL1	Buscaill et al., 2019
							(FLS2)
	7: Disintegrating host-derived hydrolases	Fungi	Verticillium dahlia	Chitin	SSEP1	cotton	Chi28	Han et al., 2019
			Fusarium oxysporum f. sp. lycopersici		FoMep1/Sep1	tomato	Chi1 & Chi13	Jashni et al., 2015
			Fusarium verticillioides		fungalysin	maize	ChitA & ChitB	Naumann et al., 2011
			Colletotrichum graminicola		Cgfl	maize	chitinases	Sanz‐Martín et al., 2016
			Colletotrichum cinereus		fungalysin	N/A	N/A	Lilly et al., ‎2008
			Ustilago maydis		UmFly1	maize	ZmChiA	Ökmen et al., 2019
3: Preventing MAMP perception	8: Degrading MAMPs	Bacteria	Pseudomonas aeruginosa and Pseudomonas syringae pv. Tomato	Flagellin/flg22	AprA	Arabidopsis	(FLS2)	Bardoel et al., 2011
		Fungi	Podosphaera xanthii	Chitin	EWCAs	melon	(Cerk1)	Martínez-Cruz et al., 2021
	9: Sequestering released MAMPs	Fungi	Cladosporium fulvum	Chitin	Ecp6	tomato	(Cerk1)	de Jonge et al., 2010
			Mycosphaerella graminicola		Mg3LysM	wheat		Marshall et al. 2011
			Magnaporthe oryzae		Slp1	rice		Mentlak et al., 2012
			Verticillium dahliae strain VdLs17		Vd2LysM	tomato		Kombrink et al., 2017
			Colletotrichum higginsianum		ChELP1 and ChELP2	monocot and dicot crops		Takahara et al., 2016
			Rhizoctonia solani		RsLysM	sugar beet		Dölfors et al. 2019
			Trichoderma atroviride		Tal6	Arabidopsis and tomato		Romero-Contreras et al. 2019
			Rhizophagus irregularis		RiSLM	Medicago truncatula		Zeng et al. 2019
			Moniliophthora perniciosa		MpChi	cacao		Fiorin et al. 2018
			Magnaporthe oryzae		MoChia1	rice		Yang et al. 2019
		Bacteria	Bacillus subtilis	Flagellin	BSn5	A. thaliana and Amorphophallus konjac	(FLS2)	Deng et al. 2019
